# Supplementary material for: mouseTube – a database to collaboratively unravel mouse ultrasonic communication
Source: F1000Res. 2016 Sep 16;5:2332. [Version 1] doi: 10.12688/f1000research.9439.1 (PMC5081159; doi:10.12688/f1000research.9439.1)
Supplement: Output file automatically generated for each request of vocalisation file — A sample of the metadata and links to the files recorded in the male – oestrus female interactions by E. Ey. This file is automatically generated for each vocalisation search request and can be downloaded to save the metadata related to each file. [file f1000research-5-10167-s0000.tgz]

Archive with 1 entries (1 files):
- 7b26a208-d7f1-414a-8d30-afc250fc9988_mousetube_vocdownload.txt
