# Supplementary material for: mouseTube – a database to collaboratively unravel mouse ultrasonic communication
Source: F1000Res. 2016 Sep 16;5:2332. [Version 1] doi: 10.12688/f1000research.9439.1 (PMC5081159; doi:10.12688/f1000research.9439.1)
Supplement: Output file automatically generated for each request of vocalisation file — A sample of the metadata and links to the files recorded in the male – oestrus female interactions by E. Ey. This file is automatically generated for each vocalisation search request and can be downloaded to save the metadata related to each file. [file f1000research-5-10167-s0000.tgz › 7b26a208-d7f1-414a-8d30-afc250fc9988_mousetube_vocdownload.txt]

mouseTube - files informations

Request by Nicolas Torquet - 2016-09-08 20:12

File: https://protect-eu.mimecast.com/s/aLGhBq3rRUL
User: Elodie Ey - email: elodie.ey@pasteur.fr
Mouse: S2-4-102 (group cohort 2010) - Sex: male - Strain: ProSAP1/Shank2 - Genotype: +/- - Treatment: none
Protocol: Male-oestrus female interactions (10 min + 3 min) - File number: 1
All males had a previous experiment of 3 days with a female at least 3 days before the experiment. The tested male was left in a test cage (Plexiglas, 50×25×30 cm; 100 lx; clean sawdust bedding; sound-proof chamber) for 10 min-habituation. An unfamiliar C57BL/6 female in oestrus (tested through vaginal smears) was then introduced. Vocalisations and social interactions were recorded for 3 min.

Experiment: male behav Shank2
Date experiment: 2010-11-08
Temperature: 25°C
Light cycle: day
Microphone: Avisoft Polaroid/CMPA
Acquisition hardware: Avisoft UltraSoundGate 416-200
Acquisition software: Avisoft-RECORDER 4.0
Sampling frequency: 300
Bit depth: 16

Laboratory: Institut Pasteur, Paris

*****************************************************************************************

File: https://protect-eu.mimecast.com/s/29lcBvG52I3
User: Elodie Ey - email: elodie.ey@pasteur.fr
Mouse: S2-4-103 (group cohort 2010) - Sex: male - Strain: ProSAP1/Shank2 - Genotype: -/- - Treatment: none
Protocol: Male-oestrus female interactions (10 min + 3 min) - File number: 1
All males had a previous experiment of 3 days with a female at least 3 days before the experiment. The tested male was left in a test cage (Plexiglas, 50×25×30 cm; 100 lx; clean sawdust bedding; sound-proof chamber) for 10 min-habituation. An unfamiliar C57BL/6 female in oestrus (tested through vaginal smears) was then introduced. Vocalisations and social interactions were recorded for 3 min.

Experiment: male behav Shank2
Date experiment: 2010-11-08
Temperature: 25°C
Light cycle: day
Microphone: Avisoft Polaroid/CMPA
Acquisition hardware: Avisoft UltraSoundGate 416-200
Acquisition software: Avisoft-RECORDER 4.0
Sampling frequency: 300
Bit depth: 16

Laboratory: Institut Pasteur, Paris

*****************************************************************************************

File: https://protect-eu.mimecast.com/s/6LQhBma6Kfl
User: Elodie Ey - email: elodie.ey@pasteur.fr
Mouse: S2-4-104 (group cohort 2010) - Sex: male - Strain: ProSAP1/Shank2 - Genotype: +/+ - Treatment: none
Protocol: Male-oestrus female interactions (10 min + 3 min) - File number: 1
All males had a previous experiment of 3 days with a female at least 3 days before the experiment. The tested male was left in a test cage (Plexiglas, 50×25×30 cm; 100 lx; clean sawdust bedding; sound-proof chamber) for 10 min-habituation. An unfamiliar C57BL/6 female in oestrus (tested through vaginal smears) was then introduced. Vocalisations and social interactions were recorded for 3 min.

Experiment: male behav Shank2
Date experiment: 2010-11-08
Temperature: 25°C
Light cycle: day
Microphone: Avisoft Polaroid/CMPA
Acquisition hardware: Avisoft UltraSoundGate 416-200
Acquisition software: Avisoft-RECORDER 4.0
Sampling frequency: 300
Bit depth: 16

Laboratory: Institut Pasteur, Paris

*****************************************************************************************

File: https://protect-eu.mimecast.com/s/NW6SBRXN1hl
User: Elodie Ey - email: elodie.ey@pasteur.fr
Mouse: S2-4-105 (group cohort 2010) - Sex: male - Strain: ProSAP1/Shank2 - Genotype: +/+ - Treatment: none
Protocol: Male-oestrus female interactions (10 min + 3 min) - File number: 1
All males had a previous experiment of 3 days with a female at least 3 days before the experiment. The tested male was left in a test cage (Plexiglas, 50×25×30 cm; 100 lx; clean sawdust bedding; sound-proof chamber) for 10 min-habituation. An unfamiliar C57BL/6 female in oestrus (tested through vaginal smears) was then introduced. Vocalisations and social interactions were recorded for 3 min.

Experiment: male behav Shank2
Date experiment: 2010-11-08
Temperature: 25°C
Light cycle: day
Microphone: Avisoft Polaroid/CMPA
Acquisition hardware: Avisoft UltraSoundGate 416-200
Acquisition software: Avisoft-RECORDER 4.0
Sampling frequency: 300
Bit depth: 16

Laboratory: Institut Pasteur, Paris

*****************************************************************************************

File: https://protect-eu.mimecast.com/s/bYlSB8qJ1Sq
User: Elodie Ey - email: elodie.ey@pasteur.fr
Mouse: S2-4-106 (group cohort 2010) - Sex: male - Strain: ProSAP1/Shank2 - Genotype: -/- - Treatment: none
Protocol: Male-oestrus female interactions (10 min + 3 min) - File number: 1
All males had a previous experiment of 3 days with a female at least 3 days before the experiment. The tested male was left in a test cage (Plexiglas, 50×25×30 cm; 100 lx; clean sawdust bedding; sound-proof chamber) for 10 min-habituation. An unfamiliar C57BL/6 female in oestrus (tested through vaginal smears) was then introduced. Vocalisations and social interactions were recorded for 3 min.

Experiment: male behav Shank2
Date experiment: 2010-11-08
Temperature: 25°C
Light cycle: day
Microphone: Avisoft Polaroid/CMPA
Acquisition hardware: Avisoft UltraSoundGate 416-200
Acquisition software: Avisoft-RECORDER 4.0
Sampling frequency: 300
Bit depth: 16

Laboratory: Institut Pasteur, Paris

*****************************************************************************************

File: https://protect-eu.mimecast.com/s/Jm6cBXLJ1Sb
User: Elodie Ey - email: elodie.ey@pasteur.fr
Mouse: S2-4-107 (group cohort 2010) - Sex: male - Strain: ProSAP1/Shank2 - Genotype: +/- - Treatment: none
Protocol: Male-oestrus female interactions (10 min + 3 min) - File number: 1
All males had a previous experiment of 3 days with a female at least 3 days before the experiment. The tested male was left in a test cage (Plexiglas, 50×25×30 cm; 100 lx; clean sawdust bedding; sound-proof chamber) for 10 min-habituation. An unfamiliar C57BL/6 female in oestrus (tested through vaginal smears) was then introduced. Vocalisations and social interactions were recorded for 3 min.

Experiment: male behav Shank2
Date experiment: 2010-11-08
Temperature: 25°C
Light cycle: day
Microphone: Avisoft Polaroid/CMPA
Acquisition hardware: Avisoft UltraSoundGate 416-200
Acquisition software: Avisoft-RECORDER 4.0
Sampling frequency: 300
Bit depth: 16

Laboratory: Institut Pasteur, Paris

*****************************************************************************************

File: https://protect-eu.mimecast.com/s/X3vFBLXzRI2
User: Elodie Ey - email: elodie.ey@pasteur.fr
Mouse: S2-4-108 (group cohort 2010) - Sex: male - Strain: ProSAP1/Shank2 - Genotype: -/- - Treatment: none
Protocol: Male-oestrus female interactions (10 min + 3 min) - File number: 1
All males had a previous experiment of 3 days with a female at least 3 days before the experiment. The tested male was left in a test cage (Plexiglas, 50×25×30 cm; 100 lx; clean sawdust bedding; sound-proof chamber) for 10 min-habituation. An unfamiliar C57BL/6 female in oestrus (tested through vaginal smears) was then introduced. Vocalisations and social interactions were recorded for 3 min.

Experiment: male behav Shank2
Date experiment: 2010-11-08
Temperature: 25°C
Light cycle: day
Microphone: Avisoft Polaroid/CMPA
Acquisition hardware: Avisoft UltraSoundGate 416-200
Acquisition software: Avisoft-RECORDER 4.0
Sampling frequency: 300
Bit depth: 16

Laboratory: Institut Pasteur, Paris

*****************************************************************************************

File: https://protect-eu.mimecast.com/s/7YwSBq5M2Uv
User: Elodie Ey - email: elodie.ey@pasteur.fr
Mouse: S2-4-11 (group cohort 2010) - Sex: male - Strain: ProSAP1/Shank2 - Genotype: +/+ - Treatment: none
Protocol: Male-oestrus female interactions (10 min + 3 min) - File number: 1
All males had a previous experiment of 3 days with a female at least 3 days before the experiment. The tested male was left in a test cage (Plexiglas, 50×25×30 cm; 100 lx; clean sawdust bedding; sound-proof chamber) for 10 min-habituation. An unfamiliar C57BL/6 female in oestrus (tested through vaginal smears) was then introduced. Vocalisations and social interactions were recorded for 3 min.

Experiment: male behav Shank2
Date experiment: 2010-11-08
Temperature: 25°C
Light cycle: day
Microphone: Avisoft Polaroid/CMPA
Acquisition hardware: Avisoft UltraSoundGate 416-200
Acquisition software: Avisoft-RECORDER 4.0
Sampling frequency: 300
Bit depth: 16

Laboratory: Institut Pasteur, Paris

*****************************************************************************************

File: https://protect-eu.mimecast.com/s/E8NIBk9K1fm
User: Elodie Ey - email: elodie.ey@pasteur.fr
Mouse: S2-4-112 (group cohort 2010) - Sex: male - Strain: ProSAP1/Shank2 - Genotype: +/- - Treatment: none
Protocol: Male-oestrus female interactions (10 min + 3 min) - File number: 1
All males had a previous experiment of 3 days with a female at least 3 days before the experiment. The tested male was left in a test cage (Plexiglas, 50×25×30 cm; 100 lx; clean sawdust bedding; sound-proof chamber) for 10 min-habituation. An unfamiliar C57BL/6 female in oestrus (tested through vaginal smears) was then introduced. Vocalisations and social interactions were recorded for 3 min.

Experiment: male behav Shank2
Date experiment: 2010-11-08
Temperature: 25°C
Light cycle: day
Microphone: Avisoft Polaroid/CMPA
Acquisition hardware: Avisoft UltraSoundGate 416-200
Acquisition software: Avisoft-RECORDER 4.0
Sampling frequency: 300
Bit depth: 16

Laboratory: Institut Pasteur, Paris

*****************************************************************************************

File: https://protect-eu.mimecast.com/s/RJWuBzorRC6
User: Elodie Ey - email: elodie.ey@pasteur.fr
Mouse: S2-4-113 (group cohort 2010) - Sex: male - Strain: ProSAP1/Shank2 - Genotype: +/+ - Treatment: none
Protocol: Male-oestrus female interactions (10 min + 3 min) - File number: 1
All males had a previous experiment of 3 days with a female at least 3 days before the experiment. The tested male was left in a test cage (Plexiglas, 50×25×30 cm; 100 lx; clean sawdust bedding; sound-proof chamber) for 10 min-habituation. An unfamiliar C57BL/6 female in oestrus (tested through vaginal smears) was then introduced. Vocalisations and social interactions were recorded for 3 min.

Experiment: male behav Shank2
Date experiment: 2010-11-08
Temperature: 25°C
Light cycle: day
Microphone: Avisoft Polaroid/CMPA
Acquisition hardware: Avisoft UltraSoundGate 416-200
Acquisition software: Avisoft-RECORDER 4.0
Sampling frequency: 300
Bit depth: 16

Laboratory: Institut Pasteur, Paris

*****************************************************************************************

File: https://protect-eu.mimecast.com/s/vpeIB9oM1fz
User: Elodie Ey - email: elodie.ey@pasteur.fr
Mouse: S2-4-12 (group cohort 2010) - Sex: male - Strain: ProSAP1/Shank2 - Genotype: +/- - Treatment: none
Protocol: Male-oestrus female interactions (10 min + 3 min) - File number: 1
All males had a previous experiment of 3 days with a female at least 3 days before the experiment. The tested male was left in a test cage (Plexiglas, 50×25×30 cm; 100 lx; clean sawdust bedding; sound-proof chamber) for 10 min-habituation. An unfamiliar C57BL/6 female in oestrus (tested through vaginal smears) was then introduced. Vocalisations and social interactions were recorded for 3 min.

Experiment: male behav Shank2
Date experiment: 2010-11-08
Temperature: 25°C
Light cycle: day
Microphone: Avisoft Polaroid/CMPA
Acquisition hardware: Avisoft UltraSoundGate 416-200
Acquisition software: Avisoft-RECORDER 4.0
Sampling frequency: 300
Bit depth: 16

Laboratory: Institut Pasteur, Paris

*****************************************************************************************

File: https://protect-eu.mimecast.com/s/nqouB7rZqIk
User: Elodie Ey - email: elodie.ey@pasteur.fr
Mouse: S2-4-123 (group cohort 2010) - Sex: male - Strain: ProSAP1/Shank2 - Genotype: +/+ - Treatment: none
Protocol: Male-oestrus female interactions (10 min + 3 min) - File number: 1
All males had a previous experiment of 3 days with a female at least 3 days before the experiment. The tested male was left in a test cage (Plexiglas, 50×25×30 cm; 100 lx; clean sawdust bedding; sound-proof chamber) for 10 min-habituation. An unfamiliar C57BL/6 female in oestrus (tested through vaginal smears) was then introduced. Vocalisations and social interactions were recorded for 3 min.

Experiment: male behav Shank2
Date experiment: 2010-11-08
Temperature: 25°C
Light cycle: day
Microphone: Avisoft Polaroid/CMPA
Acquisition hardware: Avisoft UltraSoundGate 416-200
Acquisition software: Avisoft-RECORDER 4.0
Sampling frequency: 300
Bit depth: 16

Laboratory: Institut Pasteur, Paris

*****************************************************************************************

File: https://protect-eu.mimecast.com/s/1MrIBoK5JIn
User: Elodie Ey - email: elodie.ey@pasteur.fr
Mouse: S2-4-124 (group cohort 2010) - Sex: male - Strain: ProSAP1/Shank2 - Genotype: +/- - Treatment: none
Protocol: Male-oestrus female interactions (10 min + 3 min) - File number: 1
All males had a previous experiment of 3 days with a female at least 3 days before the experiment. The tested male was left in a test cage (Plexiglas, 50×25×30 cm; 100 lx; clean sawdust bedding; sound-proof chamber) for 10 min-habituation. An unfamiliar C57BL/6 female in oestrus (tested through vaginal smears) was then introduced. Vocalisations and social interactions were recorded for 3 min.

Experiment: male behav Shank2
Date experiment: 2010-11-08
Temperature: 25°C
Light cycle: day
Microphone: Avisoft Polaroid/CMPA
Acquisition hardware: Avisoft UltraSoundGate 416-200
Acquisition software: Avisoft-RECORDER 4.0
Sampling frequency: 300
Bit depth: 16

Laboratory: Institut Pasteur, Paris

*****************************************************************************************

File: https://protect-eu.mimecast.com/s/V5zSB9r1NfV
User: Elodie Ey - email: elodie.ey@pasteur.fr
Mouse: S2-4-125 (group cohort 2010) - Sex: male - Strain: ProSAP1/Shank2 - Genotype: -/- - Treatment: none
Protocol: Male-oestrus female interactions (10 min + 3 min) - File number: 1
All males had a previous experiment of 3 days with a female at least 3 days before the experiment. The tested male was left in a test cage (Plexiglas, 50×25×30 cm; 100 lx; clean sawdust bedding; sound-proof chamber) for 10 min-habituation. An unfamiliar C57BL/6 female in oestrus (tested through vaginal smears) was then introduced. Vocalisations and social interactions were recorded for 3 min.

Experiment: male behav Shank2
Date experiment: 2010-11-08
Temperature: 25°C
Light cycle: day
Microphone: Avisoft Polaroid/CMPA
Acquisition hardware: Avisoft UltraSoundGate 416-200
Acquisition software: Avisoft-RECORDER 4.0
Sampling frequency: 300
Bit depth: 16

Laboratory: Institut Pasteur, Paris

*****************************************************************************************

File: https://protect-eu.mimecast.com/s/5kZHBmK41fo
User: Elodie Ey - email: elodie.ey@pasteur.fr
Mouse: S2-4-126 (group cohort 2010) - Sex: male - Strain: ProSAP1/Shank2 - Genotype: -/- - Treatment: none
Protocol: Male-oestrus female interactions (10 min + 3 min) - File number: 1
All males had a previous experiment of 3 days with a female at least 3 days before the experiment. The tested male was left in a test cage (Plexiglas, 50×25×30 cm; 100 lx; clean sawdust bedding; sound-proof chamber) for 10 min-habituation. An unfamiliar C57BL/6 female in oestrus (tested through vaginal smears) was then introduced. Vocalisations and social interactions were recorded for 3 min.

Experiment: male behav Shank2
Date experiment: 2010-11-08
Temperature: 25°C
Light cycle: day
Microphone: Avisoft Polaroid/CMPA
Acquisition hardware: Avisoft UltraSoundGate 416-200
Acquisition software: Avisoft-RECORDER 4.0
Sampling frequency: 300
Bit depth: 16

Laboratory: Institut Pasteur, Paris

*****************************************************************************************

File: https://protect-eu.mimecast.com/s/gbYIBoQkRI9
User: Elodie Ey - email: elodie.ey@pasteur.fr
Mouse: S2-4-127 (group cohort 2010) - Sex: male - Strain: ProSAP1/Shank2 - Genotype: +/- - Treatment: none
Protocol: Male-oestrus female interactions (10 min + 3 min) - File number: 1
All males had a previous experiment of 3 days with a female at least 3 days before the experiment. The tested male was left in a test cage (Plexiglas, 50×25×30 cm; 100 lx; clean sawdust bedding; sound-proof chamber) for 10 min-habituation. An unfamiliar C57BL/6 female in oestrus (tested through vaginal smears) was then introduced. Vocalisations and social interactions were recorded for 3 min.

Experiment: male behav Shank2
Date experiment: 2010-11-08
Temperature: 25°C
Light cycle: day
Microphone: Avisoft Polaroid/CMPA
Acquisition hardware: Avisoft UltraSoundGate 416-200
Acquisition software: Avisoft-RECORDER 4.0
Sampling frequency: 300
Bit depth: 16

Laboratory: Institut Pasteur, Paris

*****************************************************************************************

File: https://protect-eu.mimecast.com/s/odAhBn7JzSW
User: Elodie Ey - email: elodie.ey@pasteur.fr
Mouse: S2-4-128 (group cohort 2010) - Sex: male - Strain: ProSAP1/Shank2 - Genotype: +/+ - Treatment: none
Protocol: Male-oestrus female interactions (10 min + 3 min) - File number: 1
All males had a previous experiment of 3 days with a female at least 3 days before the experiment. The tested male was left in a test cage (Plexiglas, 50×25×30 cm; 100 lx; clean sawdust bedding; sound-proof chamber) for 10 min-habituation. An unfamiliar C57BL/6 female in oestrus (tested through vaginal smears) was then introduced. Vocalisations and social interactions were recorded for 3 min.

Experiment: male behav Shank2
Date experiment: 2010-11-08
Temperature: 25°C
Light cycle: day
Microphone: Avisoft Polaroid/CMPA
Acquisition hardware: Avisoft UltraSoundGate 416-200
Acquisition software: Avisoft-RECORDER 4.0
Sampling frequency: 300
Bit depth: 16

Laboratory: Institut Pasteur, Paris

*****************************************************************************************

File: https://protect-eu.mimecast.com/s/AgrUBzQr1C7
User: Elodie Ey - email: elodie.ey@pasteur.fr
Mouse: S2-4-13 (group cohort 2010) - Sex: male - Strain: ProSAP1/Shank2 - Genotype: -/- - Treatment: none
Protocol: Male-oestrus female interactions (10 min + 3 min) - File number: 1
All males had a previous experiment of 3 days with a female at least 3 days before the experiment. The tested male was left in a test cage (Plexiglas, 50×25×30 cm; 100 lx; clean sawdust bedding; sound-proof chamber) for 10 min-habituation. An unfamiliar C57BL/6 female in oestrus (tested through vaginal smears) was then introduced. Vocalisations and social interactions were recorded for 3 min.

Experiment: male behav Shank2
Date experiment: 2010-11-08
Temperature: 25°C
Light cycle: day
Microphone: Avisoft Polaroid/CMPA
Acquisition hardware: Avisoft UltraSoundGate 416-200
Acquisition software: Avisoft-RECORDER 4.0
Sampling frequency: 300
Bit depth: 16

Laboratory: Institut Pasteur, Paris

*****************************************************************************************

File: https://protect-eu.mimecast.com/s/3zmhB9KN2f5
User: Elodie Ey - email: elodie.ey@pasteur.fr
Mouse: S2-4-135 (group cohort 2010) - Sex: male - Strain: ProSAP1/Shank2 - Genotype: -/- - Treatment: none
Protocol: Male-oestrus female interactions (10 min + 3 min) - File number: 1
All males had a previous experiment of 3 days with a female at least 3 days before the experiment. The tested male was left in a test cage (Plexiglas, 50×25×30 cm; 100 lx; clean sawdust bedding; sound-proof chamber) for 10 min-habituation. An unfamiliar C57BL/6 female in oestrus (tested through vaginal smears) was then introduced. Vocalisations and social interactions were recorded for 3 min.

Experiment: male behav Shank2
Date experiment: 2010-11-08
Temperature: 25°C
Light cycle: day
Microphone: Avisoft Polaroid/CMPA
Acquisition hardware: Avisoft UltraSoundGate 416-200
Acquisition software: Avisoft-RECORDER 4.0
Sampling frequency: 300
Bit depth: 16

Laboratory: Institut Pasteur, Paris

*****************************************************************************************

File: https://protect-eu.mimecast.com/s/qxqfBJOVXsJ
User: Elodie Ey - email: elodie.ey@pasteur.fr
Mouse: S2-4-136 (group cohort 2010) - Sex: male - Strain: ProSAP1/Shank2 - Genotype: +/- - Treatment: none
Protocol: Male-oestrus female interactions (10 min + 3 min) - File number: 1
All males had a previous experiment of 3 days with a female at least 3 days before the experiment. The tested male was left in a test cage (Plexiglas, 50×25×30 cm; 100 lx; clean sawdust bedding; sound-proof chamber) for 10 min-habituation. An unfamiliar C57BL/6 female in oestrus (tested through vaginal smears) was then introduced. Vocalisations and social interactions were recorded for 3 min.

Experiment: male behav Shank2
Date experiment: 2010-11-08
Temperature: 25°C
Light cycle: day
Microphone: Avisoft Polaroid/CMPA
Acquisition hardware: Avisoft UltraSoundGate 416-200
Acquisition software: Avisoft-RECORDER 4.0
Sampling frequency: 300
Bit depth: 16

Laboratory: Institut Pasteur, Paris

*****************************************************************************************

File: https://protect-eu.mimecast.com/s/4ZnIBDXE2sz
User: Elodie Ey - email: elodie.ey@pasteur.fr
Mouse: S2-4-138 (group cohort 2010) - Sex: male - Strain: ProSAP1/Shank2 - Genotype: +/+ - Treatment: none
Protocol: Male-oestrus female interactions (10 min + 3 min) - File number: 1
All males had a previous experiment of 3 days with a female at least 3 days before the experiment. The tested male was left in a test cage (Plexiglas, 50×25×30 cm; 100 lx; clean sawdust bedding; sound-proof chamber) for 10 min-habituation. An unfamiliar C57BL/6 female in oestrus (tested through vaginal smears) was then introduced. Vocalisations and social interactions were recorded for 3 min.

Experiment: male behav Shank2
Date experiment: 2010-11-08
Temperature: 25°C
Light cycle: day
Microphone: Avisoft Polaroid/CMPA
Acquisition hardware: Avisoft UltraSoundGate 416-200
Acquisition software: Avisoft-RECORDER 4.0
Sampling frequency: 300
Bit depth: 16

Laboratory: Institut Pasteur, Paris

*****************************************************************************************

File: https://protect-eu.mimecast.com/s/d0YhBldrRIG
User: Elodie Ey - email: elodie.ey@pasteur.fr
Mouse: S2-4-142 (group cohort 2010) - Sex: male - Strain: ProSAP1/Shank2 - Genotype: +/- - Treatment: none
Protocol: Male-oestrus female interactions (10 min + 3 min) - File number: 1
All males had a previous experiment of 3 days with a female at least 3 days before the experiment. The tested male was left in a test cage (Plexiglas, 50×25×30 cm; 100 lx; clean sawdust bedding; sound-proof chamber) for 10 min-habituation. An unfamiliar C57BL/6 female in oestrus (tested through vaginal smears) was then introduced. Vocalisations and social interactions were recorded for 3 min.

Experiment: male behav Shank2
Date experiment: 2010-11-08
Temperature: 25°C
Light cycle: day
Microphone: Avisoft Polaroid/CMPA
Acquisition hardware: Avisoft UltraSoundGate 416-200
Acquisition software: Avisoft-RECORDER 4.0
Sampling frequency: 300
Bit depth: 16

Laboratory: Institut Pasteur, Paris

*****************************************************************************************

File: https://protect-eu.mimecast.com/s/DdxhBapN1IG
User: Elodie Ey - email: elodie.ey@pasteur.fr
Mouse: S2-4-145 (group cohort 2010) - Sex: male - Strain: ProSAP1/Shank2 - Genotype: +/+ - Treatment: none
Protocol: Male-oestrus female interactions (10 min + 3 min) - File number: 1
All males had a previous experiment of 3 days with a female at least 3 days before the experiment. The tested male was left in a test cage (Plexiglas, 50×25×30 cm; 100 lx; clean sawdust bedding; sound-proof chamber) for 10 min-habituation. An unfamiliar C57BL/6 female in oestrus (tested through vaginal smears) was then introduced. Vocalisations and social interactions were recorded for 3 min.

Experiment: male behav Shank2
Date experiment: 2010-11-08
Temperature: 25°C
Light cycle: day
Microphone: Avisoft Polaroid/CMPA
Acquisition hardware: Avisoft UltraSoundGate 416-200
Acquisition software: Avisoft-RECORDER 4.0
Sampling frequency: 300
Bit depth: 16

Laboratory: Institut Pasteur, Paris

*****************************************************************************************

File: https://protect-eu.mimecast.com/s/8eQsBegn2Tr
User: Elodie Ey - email: elodie.ey@pasteur.fr
Mouse: S2-4-146 (group cohort 2010) - Sex: male - Strain: ProSAP1/Shank2 - Genotype: -/- - Treatment: none
Protocol: Male-oestrus female interactions (10 min + 3 min) - File number: 1
All males had a previous experiment of 3 days with a female at least 3 days before the experiment. The tested male was left in a test cage (Plexiglas, 50×25×30 cm; 100 lx; clean sawdust bedding; sound-proof chamber) for 10 min-habituation. An unfamiliar C57BL/6 female in oestrus (tested through vaginal smears) was then introduced. Vocalisations and social interactions were recorded for 3 min.

Experiment: male behav Shank2
Date experiment: 2010-11-08
Temperature: 25°C
Light cycle: day
Microphone: Avisoft Polaroid/CMPA
Acquisition hardware: Avisoft UltraSoundGate 416-200
Acquisition software: Avisoft-RECORDER 4.0
Sampling frequency: 300
Bit depth: 16

Laboratory: Institut Pasteur, Paris

*****************************************************************************************

File: https://protect-eu.mimecast.com/s/QNehBQ3k1I4
User: Elodie Ey - email: elodie.ey@pasteur.fr
Mouse: S2-4-151 (group cohort 2010) - Sex: male - Strain: ProSAP1/Shank2 - Genotype: -/- - Treatment: none
Protocol: Male-oestrus female interactions (10 min + 3 min) - File number: 1
All males had a previous experiment of 3 days with a female at least 3 days before the experiment. The tested male was left in a test cage (Plexiglas, 50×25×30 cm; 100 lx; clean sawdust bedding; sound-proof chamber) for 10 min-habituation. An unfamiliar C57BL/6 female in oestrus (tested through vaginal smears) was then introduced. Vocalisations and social interactions were recorded for 3 min.

Experiment: male behav Shank2
Date experiment: 2010-11-08
Temperature: 25°C
Light cycle: day
Microphone: Avisoft Polaroid/CMPA
Acquisition hardware: Avisoft UltraSoundGate 416-200
Acquisition software: Avisoft-RECORDER 4.0
Sampling frequency: 300
Bit depth: 16

Laboratory: Institut Pasteur, Paris

*****************************************************************************************

File: https://protect-eu.mimecast.com/s/xK7HBaGpWIp
User: Elodie Ey - email: elodie.ey@pasteur.fr
Mouse: S2-4-152 (group cohort 2010) - Sex: male - Strain: ProSAP1/Shank2 - Genotype: -/- - Treatment: none
Protocol: Male-oestrus female interactions (10 min + 3 min) - File number: 1
All males had a previous experiment of 3 days with a female at least 3 days before the experiment. The tested male was left in a test cage (Plexiglas, 50×25×30 cm; 100 lx; clean sawdust bedding; sound-proof chamber) for 10 min-habituation. An unfamiliar C57BL/6 female in oestrus (tested through vaginal smears) was then introduced. Vocalisations and social interactions were recorded for 3 min.

Experiment: male behav Shank2
Date experiment: 2010-11-08
Temperature: 25°C
Light cycle: day
Microphone: Avisoft Polaroid/CMPA
Acquisition hardware: Avisoft UltraSoundGate 416-200
Acquisition software: Avisoft-RECORDER 4.0
Sampling frequency: 300
Bit depth: 16

Laboratory: Institut Pasteur, Paris

*****************************************************************************************

File: https://protect-eu.mimecast.com/s/MK6HBwLgasY
User: Elodie Ey - email: elodie.ey@pasteur.fr
Mouse: S2-4-153 (group cohort 2010) - Sex: male - Strain: ProSAP1/Shank2 - Genotype: +/- - Treatment: none
Protocol: Male-oestrus female interactions (10 min + 3 min) - File number: 1
All males had a previous experiment of 3 days with a female at least 3 days before the experiment. The tested male was left in a test cage (Plexiglas, 50×25×30 cm; 100 lx; clean sawdust bedding; sound-proof chamber) for 10 min-habituation. An unfamiliar C57BL/6 female in oestrus (tested through vaginal smears) was then introduced. Vocalisations and social interactions were recorded for 3 min.

Experiment: male behav Shank2
Date experiment: 2010-11-08
Temperature: 25°C
Light cycle: day
Microphone: Avisoft Polaroid/CMPA
Acquisition hardware: Avisoft UltraSoundGate 416-200
Acquisition software: Avisoft-RECORDER 4.0
Sampling frequency: 300
Bit depth: 16

Laboratory: Institut Pasteur, Paris

*****************************************************************************************

File: https://protect-eu.mimecast.com/s/AgrUBzQr1C7
User: Elodie Ey - email: elodie.ey@pasteur.fr
Mouse: S2-4-19 (group cohort 2010) - Sex: male - Strain: ProSAP1/Shank2 - Genotype: +/- - Treatment: none
Protocol: Male-oestrus female interactions (10 min + 3 min) - File number: 1
All males had a previous experiment of 3 days with a female at least 3 days before the experiment. The tested male was left in a test cage (Plexiglas, 50×25×30 cm; 100 lx; clean sawdust bedding; sound-proof chamber) for 10 min-habituation. An unfamiliar C57BL/6 female in oestrus (tested through vaginal smears) was then introduced. Vocalisations and social interactions were recorded for 3 min.

Experiment: male behav Shank2
Date experiment: 2010-11-08
Temperature: 25°C
Light cycle: day
Microphone: Avisoft Polaroid/CMPA
Acquisition hardware: Avisoft UltraSoundGate 416-200
Acquisition software: Avisoft-RECORDER 4.0
Sampling frequency: 300
Bit depth: 16

Laboratory: Institut Pasteur, Paris

*****************************************************************************************

File: https://protect-eu.mimecast.com/s/Ow7SBMRNasn
User: Elodie Ey - email: elodie.ey@pasteur.fr
Mouse: S2-4-20 (group cohort 2010) - Sex: male - Strain: ProSAP1/Shank2 - Genotype: +/+ - Treatment: none
Protocol: Male-oestrus female interactions (10 min + 3 min) - File number: 1
All males had a previous experiment of 3 days with a female at least 3 days before the experiment. The tested male was left in a test cage (Plexiglas, 50×25×30 cm; 100 lx; clean sawdust bedding; sound-proof chamber) for 10 min-habituation. An unfamiliar C57BL/6 female in oestrus (tested through vaginal smears) was then introduced. Vocalisations and social interactions were recorded for 3 min.

Experiment: male behav Shank2
Date experiment: 2010-11-08
Temperature: 25°C
Light cycle: day
Microphone: Avisoft Polaroid/CMPA
Acquisition hardware: Avisoft UltraSoundGate 416-200
Acquisition software: Avisoft-RECORDER 4.0
Sampling frequency: 300
Bit depth: 16

Laboratory: Institut Pasteur, Paris

*****************************************************************************************

File: https://protect-eu.mimecast.com/s/907hBnKX2Sx
User: Elodie Ey - email: elodie.ey@pasteur.fr
Mouse: S2-4-21 (group cohort 2010) - Sex: male - Strain: ProSAP1/Shank2 - Genotype: -/- - Treatment: none
Protocol: Male-oestrus female interactions (10 min + 3 min) - File number: 1
All males had a previous experiment of 3 days with a female at least 3 days before the experiment. The tested male was left in a test cage (Plexiglas, 50×25×30 cm; 100 lx; clean sawdust bedding; sound-proof chamber) for 10 min-habituation. An unfamiliar C57BL/6 female in oestrus (tested through vaginal smears) was then introduced. Vocalisations and social interactions were recorded for 3 min.

Experiment: male behav Shank2
Date experiment: 2010-11-08
Temperature: 25°C
Light cycle: day
Microphone: Avisoft Polaroid/CMPA
Acquisition hardware: Avisoft UltraSoundGate 416-200
Acquisition software: Avisoft-RECORDER 4.0
Sampling frequency: 300
Bit depth: 16

Laboratory: Institut Pasteur, Paris

*****************************************************************************************

File: https://protect-eu.mimecast.com/s/lg5UB7lZbIR
User: Elodie Ey - email: elodie.ey@pasteur.fr
Mouse: S2-4-23 (group cohort 2010) - Sex: male - Strain: ProSAP1/Shank2 - Genotype: +/+ - Treatment: none
Protocol: Male-oestrus female interactions (10 min + 3 min) - File number: 1
All males had a previous experiment of 3 days with a female at least 3 days before the experiment. The tested male was left in a test cage (Plexiglas, 50×25×30 cm; 100 lx; clean sawdust bedding; sound-proof chamber) for 10 min-habituation. An unfamiliar C57BL/6 female in oestrus (tested through vaginal smears) was then introduced. Vocalisations and social interactions were recorded for 3 min.

Experiment: male behav Shank2
Date experiment: 2010-11-08
Temperature: 25°C
Light cycle: day
Microphone: Avisoft Polaroid/CMPA
Acquisition hardware: Avisoft UltraSoundGate 416-200
Acquisition software: Avisoft-RECORDER 4.0
Sampling frequency: 300
Bit depth: 16

Laboratory: Institut Pasteur, Paris

*****************************************************************************************

File: https://protect-eu.mimecast.com/s/zwXSBQDqaIQ
User: Elodie Ey - email: elodie.ey@pasteur.fr
Mouse: S2-4-30 (group cohort 2010) - Sex: male - Strain: ProSAP1/Shank2 - Genotype: -/- - Treatment: none
Protocol: Male-oestrus female interactions (10 min + 3 min) - File number: 1
All males had a previous experiment of 3 days with a female at least 3 days before the experiment. The tested male was left in a test cage (Plexiglas, 50×25×30 cm; 100 lx; clean sawdust bedding; sound-proof chamber) for 10 min-habituation. An unfamiliar C57BL/6 female in oestrus (tested through vaginal smears) was then introduced. Vocalisations and social interactions were recorded for 3 min.

Experiment: male behav Shank2
Date experiment: 2010-11-08
Temperature: 25°C
Light cycle: day
Microphone: Avisoft Polaroid/CMPA
Acquisition hardware: Avisoft UltraSoundGate 416-200
Acquisition software: Avisoft-RECORDER 4.0
Sampling frequency: 300
Bit depth: 16

Laboratory: Institut Pasteur, Paris

*****************************************************************************************

File: https://protect-eu.mimecast.com/s/rO4UB0W34IK
User: Elodie Ey - email: elodie.ey@pasteur.fr
Mouse: S2-4-31 (group cohort 2010) - Sex: male - Strain: ProSAP1/Shank2 - Genotype: +/+ - Treatment: none
Protocol: Male-oestrus female interactions (10 min + 3 min) - File number: 1
All males had a previous experiment of 3 days with a female at least 3 days before the experiment. The tested male was left in a test cage (Plexiglas, 50×25×30 cm; 100 lx; clean sawdust bedding; sound-proof chamber) for 10 min-habituation. An unfamiliar C57BL/6 female in oestrus (tested through vaginal smears) was then introduced. Vocalisations and social interactions were recorded for 3 min.

Experiment: male behav Shank2
Date experiment: 2010-11-08
Temperature: 25°C
Light cycle: day
Microphone: Avisoft Polaroid/CMPA
Acquisition hardware: Avisoft UltraSoundGate 416-200
Acquisition software: Avisoft-RECORDER 4.0
Sampling frequency: 300
Bit depth: 16

Laboratory: Institut Pasteur, Paris

*****************************************************************************************

File: https://protect-eu.mimecast.com/s/ZDWuBK87Rs0
User: Elodie Ey - email: elodie.ey@pasteur.fr
Mouse: S2-4-36 (group cohort 2010) - Sex: male - Strain: ProSAP1/Shank2 - Genotype: -/- - Treatment: none
Protocol: Male-oestrus female interactions (10 min + 3 min) - File number: 1
All males had a previous experiment of 3 days with a female at least 3 days before the experiment. The tested male was left in a test cage (Plexiglas, 50×25×30 cm; 100 lx; clean sawdust bedding; sound-proof chamber) for 10 min-habituation. An unfamiliar C57BL/6 female in oestrus (tested through vaginal smears) was then introduced. Vocalisations and social interactions were recorded for 3 min.

Experiment: male behav Shank2
Date experiment: 2010-11-08
Temperature: 25°C
Light cycle: day
Microphone: Avisoft Polaroid/CMPA
Acquisition hardware: Avisoft UltraSoundGate 416-200
Acquisition software: Avisoft-RECORDER 4.0
Sampling frequency: 300
Bit depth: 16

Laboratory: Institut Pasteur, Paris

*****************************************************************************************

File: https://protect-eu.mimecast.com/s/mAgtBNR84I7
User: Elodie Ey - email: elodie.ey@pasteur.fr
Mouse: S2-4-37 (group cohort 2010) - Sex: male - Strain: ProSAP1/Shank2 - Genotype: +/- - Treatment: none
Protocol: Male-oestrus female interactions (10 min + 3 min) - File number: 1
All males had a previous experiment of 3 days with a female at least 3 days before the experiment. The tested male was left in a test cage (Plexiglas, 50×25×30 cm; 100 lx; clean sawdust bedding; sound-proof chamber) for 10 min-habituation. An unfamiliar C57BL/6 female in oestrus (tested through vaginal smears) was then introduced. Vocalisations and social interactions were recorded for 3 min.

Experiment: male behav Shank2
Date experiment: 2010-11-08
Temperature: 25°C
Light cycle: day
Microphone: Avisoft Polaroid/CMPA
Acquisition hardware: Avisoft UltraSoundGate 416-200
Acquisition software: Avisoft-RECORDER 4.0
Sampling frequency: 300
Bit depth: 16

Laboratory: Institut Pasteur, Paris

*****************************************************************************************

File: https://protect-eu.mimecast.com/s/k1YIB1953U3
User: Elodie Ey - email: elodie.ey@pasteur.fr
Mouse: S2-4-4 (group cohort 2010) - Sex: male - Strain: ProSAP1/Shank2 - Genotype: +/+ - Treatment: none
Protocol: Male-oestrus female interactions (10 min + 3 min) - File number: 1
All males had a previous experiment of 3 days with a female at least 3 days before the experiment. The tested male was left in a test cage (Plexiglas, 50×25×30 cm; 100 lx; clean sawdust bedding; sound-proof chamber) for 10 min-habituation. An unfamiliar C57BL/6 female in oestrus (tested through vaginal smears) was then introduced. Vocalisations and social interactions were recorded for 3 min.

Experiment: male behav Shank2
Date experiment: 2010-11-08
Temperature: 25°C
Light cycle: day
Microphone: Avisoft Polaroid/CMPA
Acquisition hardware: Avisoft UltraSoundGate 416-200
Acquisition software: Avisoft-RECORDER 4.0
Sampling frequency: 300
Bit depth: 16

Laboratory: Institut Pasteur, Paris

*****************************************************************************************

File: https://protect-eu.mimecast.com/s/p83IB4JerTZ
User: Elodie Ey - email: elodie.ey@pasteur.fr
Mouse: S2-4-42 (group cohort 2010) - Sex: male - Strain: ProSAP1/Shank2 - Genotype: +/+ - Treatment: none
Protocol: Male-oestrus female interactions (10 min + 3 min) - File number: 1
All males had a previous experiment of 3 days with a female at least 3 days before the experiment. The tested male was left in a test cage (Plexiglas, 50×25×30 cm; 100 lx; clean sawdust bedding; sound-proof chamber) for 10 min-habituation. An unfamiliar C57BL/6 female in oestrus (tested through vaginal smears) was then introduced. Vocalisations and social interactions were recorded for 3 min.

Experiment: male behav Shank2
Date experiment: 2010-11-08
Temperature: 25°C
Light cycle: day
Microphone: Avisoft Polaroid/CMPA
Acquisition hardware: Avisoft UltraSoundGate 416-200
Acquisition software: Avisoft-RECORDER 4.0
Sampling frequency: 300
Bit depth: 16

Laboratory: Institut Pasteur, Paris

*****************************************************************************************

File: https://protect-eu.mimecast.com/s/LG6sB3qX1IQ
User: Elodie Ey - email: elodie.ey@pasteur.fr
Mouse: S2-4-44 (group cohort 2010) - Sex: male - Strain: ProSAP1/Shank2 - Genotype: +/- - Treatment: none
Protocol: Male-oestrus female interactions (10 min + 3 min) - File number: 1
All males had a previous experiment of 3 days with a female at least 3 days before the experiment. The tested male was left in a test cage (Plexiglas, 50×25×30 cm; 100 lx; clean sawdust bedding; sound-proof chamber) for 10 min-habituation. An unfamiliar C57BL/6 female in oestrus (tested through vaginal smears) was then introduced. Vocalisations and social interactions were recorded for 3 min.

Experiment: male behav Shank2
Date experiment: 2010-11-08
Temperature: 25°C
Light cycle: day
Microphone: Avisoft Polaroid/CMPA
Acquisition hardware: Avisoft UltraSoundGate 416-200
Acquisition software: Avisoft-RECORDER 4.0
Sampling frequency: 300
Bit depth: 16

Laboratory: Institut Pasteur, Paris

*****************************************************************************************

File: https://protect-eu.mimecast.com/s/GOJUBnbE1Sx
User: Elodie Ey - email: elodie.ey@pasteur.fr
Mouse: S2-4-63 (group cohort 2010) - Sex: male - Strain: ProSAP1/Shank2 - Genotype: +/+ - Treatment: none
Protocol: Male-oestrus female interactions (10 min + 3 min) - File number: 1
All males had a previous experiment of 3 days with a female at least 3 days before the experiment. The tested male was left in a test cage (Plexiglas, 50×25×30 cm; 100 lx; clean sawdust bedding; sound-proof chamber) for 10 min-habituation. An unfamiliar C57BL/6 female in oestrus (tested through vaginal smears) was then introduced. Vocalisations and social interactions were recorded for 3 min.

Experiment: male behav Shank2
Date experiment: 2010-11-08
Temperature: 25°C
Light cycle: day
Microphone: Avisoft Polaroid/CMPA
Acquisition hardware: Avisoft UltraSoundGate 416-200
Acquisition software: Avisoft-RECORDER 4.0
Sampling frequency: 300
Bit depth: 16

Laboratory: Institut Pasteur, Paris

*****************************************************************************************

File: https://protect-eu.mimecast.com/s/Y4zhBaeRNI6
User: Elodie Ey - email: elodie.ey@pasteur.fr
Mouse: S2-4-64 (group cohort 2010) - Sex: male - Strain: ProSAP1/Shank2 - Genotype: +/- - Treatment: none
Protocol: Male-oestrus female interactions (10 min + 3 min) - File number: 1
All males had a previous experiment of 3 days with a female at least 3 days before the experiment. The tested male was left in a test cage (Plexiglas, 50×25×30 cm; 100 lx; clean sawdust bedding; sound-proof chamber) for 10 min-habituation. An unfamiliar C57BL/6 female in oestrus (tested through vaginal smears) was then introduced. Vocalisations and social interactions were recorded for 3 min.

Experiment: male behav Shank2
Date experiment: 2010-11-08
Temperature: 25°C
Light cycle: day
Microphone: Avisoft Polaroid/CMPA
Acquisition hardware: Avisoft UltraSoundGate 416-200
Acquisition software: Avisoft-RECORDER 4.0
Sampling frequency: 300
Bit depth: 16

Laboratory: Institut Pasteur, Paris

*****************************************************************************************

File: https://protect-eu.mimecast.com/s/KpRIBD2g1se
User: Elodie Ey - email: elodie.ey@pasteur.fr
Mouse: S2-4-65 (group cohort 2010) - Sex: male - Strain: ProSAP1/Shank2 - Genotype: -/- - Treatment: none
Protocol: Male-oestrus female interactions (10 min + 3 min) - File number: 1
All males had a previous experiment of 3 days with a female at least 3 days before the experiment. The tested male was left in a test cage (Plexiglas, 50×25×30 cm; 100 lx; clean sawdust bedding; sound-proof chamber) for 10 min-habituation. An unfamiliar C57BL/6 female in oestrus (tested through vaginal smears) was then introduced. Vocalisations and social interactions were recorded for 3 min.

Experiment: male behav Shank2
Date experiment: 2010-11-08
Temperature: 25°C
Light cycle: day
Microphone: Avisoft Polaroid/CMPA
Acquisition hardware: Avisoft UltraSoundGate 416-200
Acquisition software: Avisoft-RECORDER 4.0
Sampling frequency: 300
Bit depth: 16

Laboratory: Institut Pasteur, Paris

*****************************************************************************************

File: https://protect-eu.mimecast.com/s/eaYtB5D1RfL
User: Elodie Ey - email: elodie.ey@pasteur.fr
Mouse: S2-4-80 (group cohort 2010) - Sex: male - Strain: ProSAP1/Shank2 - Genotype: +/- - Treatment: none
Protocol: Male-oestrus female interactions (10 min + 3 min) - File number: 1
All males had a previous experiment of 3 days with a female at least 3 days before the experiment. The tested male was left in a test cage (Plexiglas, 50×25×30 cm; 100 lx; clean sawdust bedding; sound-proof chamber) for 10 min-habituation. An unfamiliar C57BL/6 female in oestrus (tested through vaginal smears) was then introduced. Vocalisations and social interactions were recorded for 3 min.

Experiment: male behav Shank2
Date experiment: 2010-11-08
Temperature: 25°C
Light cycle: day
Microphone: Avisoft Polaroid/CMPA
Acquisition hardware: Avisoft UltraSoundGate 416-200
Acquisition software: Avisoft-RECORDER 4.0
Sampling frequency: 300
Bit depth: 16

Laboratory: Institut Pasteur, Paris

*****************************************************************************************

File: https://protect-eu.mimecast.com/s/WozFBW5kRuXK
User: Elodie Ey - email: elodie.ey@pasteur.fr
Mouse: S2-4-81 (group cohort 2010) - Sex: male - Strain: ProSAP1/Shank2 - Genotype: -/- - Treatment: none
Protocol: Male-oestrus female interactions (10 min + 3 min) - File number: 1
All males had a previous experiment of 3 days with a female at least 3 days before the experiment. The tested male was left in a test cage (Plexiglas, 50×25×30 cm; 100 lx; clean sawdust bedding; sound-proof chamber) for 10 min-habituation. An unfamiliar C57BL/6 female in oestrus (tested through vaginal smears) was then introduced. Vocalisations and social interactions were recorded for 3 min.

Experiment: male behav Shank2
Date experiment: 2010-11-08
Temperature: 25°C
Light cycle: day
Microphone: Avisoft Polaroid/CMPA
Acquisition hardware: Avisoft UltraSoundGate 416-200
Acquisition software: Avisoft-RECORDER 4.0
Sampling frequency: 300
Bit depth: 16

Laboratory: Institut Pasteur, Paris

*****************************************************************************************

File: https://protect-eu.mimecast.com/s/0QzCBqKD1U77
User: Elodie Ey - email: elodie.ey@pasteur.fr
Mouse: S2-4-89 (group cohort 2010) - Sex: male - Strain: ProSAP1/Shank2 - Genotype: +/- - Treatment: none
Protocol: Male-oestrus female interactions (10 min + 3 min) - File number: 1
All males had a previous experiment of 3 days with a female at least 3 days before the experiment. The tested male was left in a test cage (Plexiglas, 50×25×30 cm; 100 lx; clean sawdust bedding; sound-proof chamber) for 10 min-habituation. An unfamiliar C57BL/6 female in oestrus (tested through vaginal smears) was then introduced. Vocalisations and social interactions were recorded for 3 min.

Experiment: male behav Shank2
Date experiment: 2010-11-08
Temperature: 25°C
Light cycle: day
Microphone: Avisoft Polaroid/CMPA
Acquisition hardware: Avisoft UltraSoundGate 416-200
Acquisition software: Avisoft-RECORDER 4.0
Sampling frequency: 300
Bit depth: 16

Laboratory: Institut Pasteur, Paris

*****************************************************************************************

File: https://protect-eu.mimecast.com/s/wGWsBQrG1Inw
User: Elodie Ey - email: elodie.ey@pasteur.fr
Mouse: S2-4-90 (group cohort 2010) - Sex: male - Strain: ProSAP1/Shank2 - Genotype: +/+ - Treatment: none
Protocol: Male-oestrus female interactions (10 min + 3 min) - File number: 1
All males had a previous experiment of 3 days with a female at least 3 days before the experiment. The tested male was left in a test cage (Plexiglas, 50×25×30 cm; 100 lx; clean sawdust bedding; sound-proof chamber) for 10 min-habituation. An unfamiliar C57BL/6 female in oestrus (tested through vaginal smears) was then introduced. Vocalisations and social interactions were recorded for 3 min.

Experiment: male behav Shank2
Date experiment: 2010-11-08
Temperature: 25°C
Light cycle: day
Microphone: Avisoft Polaroid/CMPA
Acquisition hardware: Avisoft UltraSoundGate 416-200
Acquisition software: Avisoft-RECORDER 4.0
Sampling frequency: 300
Bit depth: 16

Laboratory: Institut Pasteur, Paris

*****************************************************************************************

File: https://protect-eu.mimecast.com/s/aLGhBq3rRU2L
User: Elodie Ey - email: elodie.ey@pasteur.fr
Mouse: S2-4-97 (group cohort 2010) - Sex: male - Strain: ProSAP1/Shank2 - Genotype: -/- - Treatment: none
Protocol: Male-oestrus female interactions (10 min + 3 min) - File number: 1
All males had a previous experiment of 3 days with a female at least 3 days before the experiment. The tested male was left in a test cage (Plexiglas, 50×25×30 cm; 100 lx; clean sawdust bedding; sound-proof chamber) for 10 min-habituation. An unfamiliar C57BL/6 female in oestrus (tested through vaginal smears) was then introduced. Vocalisations and social interactions were recorded for 3 min.

Experiment: male behav Shank2
Date experiment: 2010-11-08
Temperature: 25°C
Light cycle: day
Microphone: Avisoft Polaroid/CMPA
Acquisition hardware: Avisoft UltraSoundGate 416-200
Acquisition software: Avisoft-RECORDER 4.0
Sampling frequency: 300
Bit depth: 16

Laboratory: Institut Pasteur, Paris

*****************************************************************************************

File: https://protect-eu.mimecast.com/s/29lcBvG52IZ3
User: Elodie Ey - email: elodie.ey@pasteur.fr
Mouse: S2-4-98 (group cohort 2010) - Sex: male - Strain: ProSAP1/Shank2 - Genotype: +/+ - Treatment: none
Protocol: Male-oestrus female interactions (10 min + 3 min) - File number: 1
All males had a previous experiment of 3 days with a female at least 3 days before the experiment. The tested male was left in a test cage (Plexiglas, 50×25×30 cm; 100 lx; clean sawdust bedding; sound-proof chamber) for 10 min-habituation. An unfamiliar C57BL/6 female in oestrus (tested through vaginal smears) was then introduced. Vocalisations and social interactions were recorded for 3 min.

Experiment: male behav Shank2
Date experiment: 2010-11-08
Temperature: 25°C
Light cycle: day
Microphone: Avisoft Polaroid/CMPA
Acquisition hardware: Avisoft UltraSoundGate 416-200
Acquisition software: Avisoft-RECORDER 4.0
Sampling frequency: 300
Bit depth: 16

Laboratory: Institut Pasteur, Paris

*****************************************************************************************

File: https://protect-eu.mimecast.com/s/6LQhBma6Kfbl
User: Elodie Ey - email: elodie.ey@pasteur.fr
Mouse: S2-4-99 (group cohort 2010) - Sex: male - Strain: ProSAP1/Shank2 - Genotype: +/- - Treatment: none
Protocol: Male-oestrus female interactions (10 min + 3 min) - File number: 1
All males had a previous experiment of 3 days with a female at least 3 days before the experiment. The tested male was left in a test cage (Plexiglas, 50×25×30 cm; 100 lx; clean sawdust bedding; sound-proof chamber) for 10 min-habituation. An unfamiliar C57BL/6 female in oestrus (tested through vaginal smears) was then introduced. Vocalisations and social interactions were recorded for 3 min.

Experiment: male behav Shank2
Date experiment: 2010-11-08
Temperature: 25°C
Light cycle: day
Microphone: Avisoft Polaroid/CMPA
Acquisition hardware: Avisoft UltraSoundGate 416-200
Acquisition software: Avisoft-RECORDER 4.0
Sampling frequency: 300
Bit depth: 16

Laboratory: Institut Pasteur, Paris

*****************************************************************************************
